# Supplementary material for: Interspecific facilitation of micronutrient uptake between cluster-root-bearing trees and non-cluster rooted-shrubs in a Banksia woodland
Source: Plant Soil. 2023 Jun 21;496(1-2):71–82. doi: 10.1007/s11104-023-06092-6 (PMC10948572; doi:10.1007/s11104-023-06092-6)
Supplement: Supplementary file 2 — Supplementary file2 (ZIP 415 KB) [file 11104_2023_6092_MOESM2_ESM.zip]

Archive with 4 entries (4 files):
- BossiaeaEriocarpa.R
- data for boss
- data for hib
- HibbertiaHypericoides.R
