# Supplementary material for: Interspecific facilitation of micronutrient uptake between cluster-root-bearing trees and non-cluster rooted-shrubs in a Banksia woodland
Source: Plant Soil. 2023 Jun 21;496(1-2):71–82. doi: 10.1007/s11104-023-06092-6 (PMC10948572; doi:10.1007/s11104-023-06092-6)
Supplement: Supplementary file 2 — Supplementary file2 (ZIP 415 KB) [file 11104_2023_6092_MOESM2_ESM.zip › BossiaeaEriocarpa.R]

############## - Supporting information - Analysis code used for modeling of Hibbertia hypericoides data

#Title: Interspecific facilitation of micronutrient uptake among cluster-root bearing trees and non-cluster rooted shrubs in a Banksia woodland 
#Journal: Plant and Soil
#Authors: Christiana Staudinger, Michael Renton, Matthias Leopold, Jun Wasaki, Erik J. Veneklaas, Patr�cia de Britto Costa, Gustavo Boit5 and Hans Lambers
#* Corresponding author: christiana.staudinger@boku.ac.at, University of Natural Resources and Life Sciences, BOKU Vienna, 3400 Tulln, Austria


load(file = "data for boss")

############## - first approach - simplest model


with(subset(boss,distance>5), plot(nearestbankdist, Mn.mg.kg,cex=sqrt(nearestbanksize)/130+0.5,xlim=c(0,7),ylim=c(0,500), col=c('black','orange')[1+(Elevation.mAHD.adj>13)],xlab="Distance to nearest Banksia neighbour", ylab="leaf [Mn] (mg kg-1)"))
q = 0.5
k=5
fm = lm(((Mn.mg.kg+5)^(-0.5))~nearestbankdist*sqrt(nearestbanksize)+Elevation.mAHD.adj,data=subset(boss,distance>5))
fm1=step(fm)
summary(fm1)
preds=predict(fm1, expand.grid(nearestbankdist=seq(0.4,2,by=0.1), nearestbanksize = 50000, Elevation.mAHD.adj=12))
lines(seq(0.4,2,by=0.1),(preds)^(-1/q)-k,lwd=2)
preds=predict(fm1, expand.grid(nearestbankdist=seq(0.9,3,by=0.1), nearestbanksize = 50000, Elevation.mAHD.adj=14))
lines(seq(0.9,3,by=0.1),(preds)^(-1/q)-k,lwd=2,col='orange')
preds=predict(fm1, expand.grid(nearestbankdist=seq(0.3,5,by=0.1), nearestbanksize = 10000, Elevation.mAHD.adj=12))
lines(seq(0.3,5,by=0.1),(preds)^(-1/q)-k)
preds=predict(fm1, expand.grid(nearestbankdist=seq(0.8,7,by=0.1), nearestbanksize = 10000, Elevation.mAHD.adj=14))
lines(seq(0.8,7,by=0.1),(preds)^(-1/q)-k,col='orange')

#legend('topright' , c("lower, smaller","higher, smaller","lower, larger","higher, larger"),title="elevation, banksia size",col=1:2,lwd=c(1,1,2,2),inset=0.02)
legend(4,480 , c("lower","higher"),title="Elevation",col=c('black','orange'),inset=0.02,lwd=1)
legend(5.6,480 , c("smaller","larger","1","100","700"),title="Banksia size",col=1,inset=0.02,lwd=c(1,2,NA,NA,NA),pch=c(NA,NA,1,1,1), pt.cex = c(1,1,sqrt(c(100,10000,70000))/130+0.5) )


##############################################
if (F){  ### this is the simplest model of all
with(subset(boss,distance>5), plot(nearestbankdist, Mn.mg.kg,cex=sqrt(nearestbanksize)/100+0.3))
fm = lm(Mn.mg.kg~nearestbankdist*sqrt(nearestbanksize)*Area+Elevation.mAHD.adj,data=subset(boss,distance>5))
fm1=step(fm)
summary(fm1)
preds=predict(fm1, expand.grid(nearestbankdist=seq(0.6,3,by=0.1), nearestbanksize = 50000))
lines(seq(0.6,3,by=0.1),preds,lwd=2)
preds=predict(fm1, expand.grid(nearestbankdist=seq(0.6,6,by=0.1), nearestbanksize = 10000))
lines(seq(0.6,6,by=0.1),preds,lwd=1)
}

#######################################################
### third approach 

thdist2=1.6	## distance of strong effect of any banksia
maxthdist=14    ## distance of effect of the largest banksia
thmat2 = (thmat/max(thmat))^0.5 * maxthdist
eff = distmat < thmat2 
k = 0.5
eff2 = colSums(banks$size^k * eff)
eff3 = distmat < thdist2
#eff4 = apply(eff3,2,any)
eff4 = colSums(banks$size^k * eff3)
#eff2=eff2-eff4
ifinc = boss$distance>maxthdist 
eff2 = eff2[ifinc]
eff4=eff4[ifinc]
eff5 = (eff4>0)
fma=lm(Mn.mg.kg~(eff4+ Elevation.mAHD.adj + eff2*log(Area)  ) ,data=subset(boss,ifinc  ))  
fm1=step(fma)
summary(fm1)
fma=lm(Mn.mg.kg~(eff4 + eff2*Area ) ,data=subset(boss,ifinc  ))
fm2=step(fma)
summary(fm2)
fma=lm(Mn.mg.kg~(eff4+Area* Elevation.mAHD.adj+eff2+Area  ) ,data=subset(boss,ifinc  )) 
fm3=step(fma)
summary(fm3)
fma=lm(Mn.mg.kg~(eff4+Area+ eff2*Area + eff5*Elevation.mAHD.adj ) ,data=subset(boss,ifinc  ))
fm4=step(fma)
summary(fm4)

AIC(fm1,fm2,fm3,fm4)

write.csv(summary(fm1)$coefficients , "bossmod1.csv")
write.csv(summary(fm2)$coefficients , "bossmod2.csv")
write.csv(summary(fm3)$coefficients , "bossmod3.csv")
write.csv(summary(fm4)$coefficients , "bossmod4.csv")
