# Supplementary material for: Interspecific facilitation of micronutrient uptake between cluster-root-bearing trees and non-cluster rooted-shrubs in a Banksia woodland
Source: Plant Soil. 2023 Jun 21;496(1-2):71–82. doi: 10.1007/s11104-023-06092-6 (PMC10948572; doi:10.1007/s11104-023-06092-6)
Supplement: Supplementary file 2 — Supplementary file2 (ZIP 415 KB) [file 11104_2023_6092_MOESM2_ESM.zip › HibbertiaHypericoides.R]

############## - Supporting information - Analysis code used for modeling of Hibbertia hypericoides data

#Title: Interspecific facilitation of micronutrient uptake among cluster-root bearing trees and non-cluster rooted shrubs in a Banksia woodland 
#Journal: Plant and Soil
#Authors: Christiana Staudinger, Michael Renton, Matthias Leopold, Jun Wasaki, Erik J. Veneklaas, Patr�cia de Britto Costa, Gustavo Boit5 and Hans Lambers
#* Corresponding author: christiana.staudinger@boku.ac.at, University of Natural Resources and Life Sciences, BOKU Vienna, 3400 Tulln, Austria


load(file="data for hib")

thmat = matrix(banks$size,nrow=nrow(banks),ncol=nrow(hib))

###############################################################################
### second approach - binary threshold model

kthdist = 0.5
maxthdist = 7.3
thmat2 = (thmat/max(thmat))^kthdist * maxthdist
	hib$eff = apply( distmat < thmat2 , 2, any) 
	fma=lm(Mn.mg.kg~(eff*Area * Elevation.mAHD.adj ) ,data=subset(hib,distance>maxthdist  ))
	fma=step(fma)
	summary(fma)

write.csv(summary(fma)$coefficients,"hibmod.csv")

tss1=subset(hib,distance>maxthdist & eff )
with(tss1,plot(Area,Mn.mg.kg,xlim=c(0,6000),ylim=c(0,300),pch=16,
	xlab="Canopy area (cm2)",ylab="leaf [Mn] (mg kg-1)",col='red'))

tss2=subset(hib,distance>maxthdist & !eff )
with(tss2,points(Area,Mn.mg.kg,col='black'))

ppdf=expand.grid(Area = 0:6000, eff=c(T,F))
ppdf$preds = predict(fma,ppdf)

with(subset(ppdf,eff),lines(Area,preds,col='red'))
with(subset(ppdf,!eff),lines(Area,preds,col='black',lty=1))

legend('top',c('not affected','affected'),pch=c(16,1),col=1:2,inset=0.02,lwd=1)

#############################################################
### third approach = short and lang range effects

maxthdist=7.3
thdist2=1
thmat2 = (thmat/max(thmat))^kthdist * maxthdist
eff = distmat < thmat2 
k = 0.5
hib$eff2 = colSums(banks$size^k * eff)
eff3 = distmat < thdist2
#eff4 = apply(eff3,2,any)
hib$eff4 = colSums(banks$size^k * eff3)
fma=lm(Mn.mg.kg~ eff4*Area+ eff2*Area + Elevation.mAHD.adj  ,data=subset(hib,distance>maxthdist ))
fma=lm(Mn.mg.kg~ eff4*Area* eff2+ Elevation.mAHD.adj  ,data=subset(hib,distance>maxthdist ))
fm1=step(fma)
summary(fm1)

write.csv(summary(fm1)$coefficients,"hibmod1.csv")


############################
## and a graph of model predictions

pdf=expand.grid(eff2=c(0,170), Area = c(75:4000),Elevation.mAHD.adj =c(11.8,13.9),eff4=c(0,10))
pdf$preds = predict(fma,pdf)

i=0
as=unique(pdf$eff2)
bs=unique(pdf$eff4)
es=unique(pdf$Elevation.mAHD.adj)
for (ai in 1:length(as)) for (ei in 1:length(es)) for (bi in 1:length(bs)) {
i=i+1
thisss = subset(pdf,eff2==as[ai] & eff4==bs[bi] & Elevation.mAHD.adj==es[ei])
rr=range(thisss$Area)
thisss = subset(thisss, Area>rr[1] & Area<rr[2])
thisss = subset(thisss , preds>10)
if (i==1) with(thisss ,plot(Area,preds,t='l',ylim=c(0,320),col=ai,lty=ei,lwd=2*bi-1,xlab="Hibbertia Area",ylab="Predicted [Mn]"))
if (i>1) with(thisss ,lines(Area,preds,col=ai,lty=ei,lwd=2*bi-1))
}
#legend('top',c('0','80','170'),title="Banksia Effect",col=1:3,lty=1,lwd=2,inset=0.01)
